# Supplementary material for: The Mucolipin TRPML2 Channel Enhances the Sensitivity of Multiple Myeloma Cell Lines to Ibrutinib and/or Bortezomib Treatment
Source: Biomolecules. 2022 Jan 9;12(1):107. doi: 10.3390/biom12010107 (PMC8773734; doi:10.3390/biom12010107)
Supplement: Supplementary file 1 [file biomolecules-12-00107-s001.zip]

Archive with 1 entries (1 files):
- biomolecules-1535832-supplementary.pdf
